# Supplementary material for: A Drug Screening Reveals Minocycline Hydrochloride as a Therapeutic Option to Prevent Breast Cancer Cells Extravasation across the Blood–Brain Barrier
Source: Biomedicines. 2022 Aug 16;10(8):1988. doi: 10.3390/biomedicines10081988 (PMC9405959; doi:10.3390/biomedicines10081988)
Supplement: Supplementary file 1 [file biomedicines-10-01988-s001.zip]

Archive with 1 entries (1 files):
- biomedicines-1852939-supplementary.pdf
